# Supplementary material for: Scandium(III)-Enlarged Salen Complex-Catalyzed Asymmetric Michael Addition of Indoles to Enones
Source: Molecules. 2025 Jan 21;30(3):459. doi: 10.3390/molecules30030459 (PMC11820277; doi:10.3390/molecules30030459)
Supplement: Supplementary file 1 [file molecules-30-00459-s001.zip]

Archive with 1 entries (1 files):
- molecules-3425955-supplementary.pdf
